# Supplementary material for: Pre-Pregnancy Obesity vs. Other Risk Factors in Probability Models of Preeclampsia and Gestational Hypertension
Source: Nutrients. 2020 Sep 2;12(9):2681. doi: 10.3390/nu12092681 (PMC7551880; doi:10.3390/nu12092681)
Supplement: Supplementary file 1 [file nutrients-12-02681-s001.zip]

Archive with 7 entries (7 files):
- Table S1.docx
- Table S2.docx
- Table S3.docx
- Table S4.docx
- Table S5.docx
- Table S6.docx
- Figure S1.docx
